# Supplementary material for: Effects of Mechanical Stress on Endothelial Cells In Situ and In Vitro
Source: Int J Mol Sci. 2023 Nov 20;24(22):16518. doi: 10.3390/ijms242216518 (PMC10671803; doi:10.3390/ijms242216518)
Supplement: Supplementary file 1 [file ijms-24-16518-s001.zip]

Archive with 6 entries (5 files):
- ijms-2652338-supplementary/
- ijms-2652338-supplementary/S1 Coarctation velocity streamline.mp4
- ijms-2652338-supplementary/S2 velocity streamlines on plane.mp4
- ijms-2652338-supplementary/S3 velocity contour plot .mp4
- ijms-2652338-supplementary/S4 wall shear stress_iso view.mp4
- ijms-2652338-supplementary/Supplemental material explanation.pdf
